# Supplementary material for: Improving Theaflavin-3,3′-digallate Production Efficiency Optimization by Transition State Conformation of Polyphenol Oxidase
Source: Molecules. 2023 Apr 30;28(9):3831. doi: 10.3390/molecules28093831 (PMC10179947; doi:10.3390/molecules28093831)
Supplement: Supplementary file 1 [file molecules-28-03831-s001.zip]

Archive with 1 entries (1 files):
- molecules-2317769-supplementary.pdf
